# Supplementary material for: Analysis of dairy cattle movements in the northern region of Thailand
Source: Front Vet Sci. 2022 Oct 4;9:961696. doi: 10.3389/fvets.2022.961696 (PMC9577029; doi:10.3389/fvets.2022.961696)
Supplement: Supplementary file 1 [file Table_1.csv]

d_dis	n_farms	region	pro	province	district	loc
L1	17	North	LP	Lamphun	Mueang Lamphun	Mueang Lamphun, Lamphun
L5	7	North	LP	Lamphun	Mae Tha	Mae Tha, Lamphun
C4	6	North	CM	Chiang Mai	Doi Saket	Doi Saket, Chiang Mai
C8	3	North	CM	Chiang Mai	San Pa Tong	San Pa Tong, Chiang Mai
C7	2	North	CM	Chiang Mai	Chai Prakan	Chai Prakan, Chiang Mai
C9	2	North	CM	Chiang Mai	Mae On	Mae On, Chiang Mai
L2	2	North	LP	Lamphun	Ban Thi	Ban Thi, Lamphun
NA1	2	North	NAA	Nan	Thung Chang	Thung Chang, Nan
C13	1	North	CM	Chiang Mai	Fang	Fang, Chiang Mai
C5	1	North	CM	Chiang Mai	San sai	San sai, Chiang Mai
CR4	1	North	CR	Chiang Rai	Mae Sai	Mae Sai, Chiang Rai
L3	1	North	LP	Lamphun	Ban Hong	Ban Hong, Lamphun
LP1	1	North	LPA	Lampang	Hang Chat	Hang Chat, Lampang
PR2	1	North	PR	Phrae	Rong Kwang	Rong Kwang, Phrae
