# Supplementary material for: Analysis of dairy cattle movements in the northern region of Thailand
Source: Front Vet Sci. 2022 Oct 4;9:961696. doi: 10.3389/fvets.2022.961696 (PMC9577029; doi:10.3389/fvets.2022.961696)
Supplement: Supplementary file 2 [file Table_2.csv]

region_code	region	province_code	province	district_code	district
R1	Central	BKK	Bangkok	BKK1	Dusit
R1	Central	CN	Chai Nat	CN1	Sapphaya
R1	Central	LBR	Lop Buri	LB2	Chai Badan
R1	Central	LBR	Lop Buri	LB4	Lam Sonthi
R1	Central	LBR	Lop Buri	LB3	Nong Muang
R1	Central	LBR	Lop Buri	LB1	Phatthana Nikhom
R1	Central	SR	Saraburi	S2	Ban Mo
R1	Central	SR	Saraburi	S3	Kaeng Khoi
R1	Central	SR	Saraburi	S1	Wang Muang
R1	Central	SR	Saraburi	S4	Wihan Daeng
R2	East	CB	Chon Buri	CB1	Ban Bueng
R2	East	NN	Nakhon Nayok	NN1	Ban Na
R2	East	SK	Sa Kaeo	SK2	Wang Nam Yen
R2	East	SK	Sa Kaeo	SK1	Wang Sombun
R2	East	SK	Sa Kaeo	SK3	Watthana Nakhon
R2	East	SP	Samut Prakan	SP1	Bang Phli
R3	Lower Northeast	NR	Nakhon Ratchasima	N2	Khon Buri
R3	Lower Northeast	NR	Nakhon Ratchasima	N1	Pak Chong
R3	Lower Northeast	NR	Nakhon Ratchasima	N3	Sikhio
R3	Lower Northeast	SS	Si Sa Ket	SS1	Mueang Sisaket
R3	Lower Northeast	UB	Ubon Ratchathani	UB1	Warin Chamrap
R4	Upper Northeast	SN	Sakon Nakhon	SN1	Akat Amnuai
R5	North	CM	Chiang Mai	C7	Chai Prakan
R5	North	CM	Chiang Mai	C16	Chiang Dao
R5	North	CM	Chiang Mai	C15	Chom Thong
R5	North	CM	Chiang Mai	C6	Doi Lo
R5	North	CM	Chiang Mai	C4	Doi Saket
R5	North	CM	Chiang Mai	C14	Doi Tao
R5	North	CM	Chiang Mai	C13	Fang
R5	North	CM	Chiang Mai	C12	Hang Dong
R5	North	CM	Chiang Mai	C9	Mae On
R5	North	CM	Chiang Mai	C11	Mae Rim
R5	North	CM	Chiang Mai	C17	Mae Taeng
R5	North	CM	Chiang Mai	C10	Mae Wang
R5	North	CM	Chiang Mai	C3	Mueang Chiang Mai
R5	North	CM	Chiang Mai	C8	San Pa Tong
R5	North	CM	Chiang Mai	C5	San sai
R5	North	CM	Chiang Mai	C1	Sankampang
R5	North	CM	Chiang Mai	C2	Saraphi
R5	North	CR	Chiang Rai	CR2	Chiang Saen
R5	North	CR	Chiang Rai	CR1	Khun Tan
R5	North	CR	Chiang Rai	CR5	Mae Lao
R5	North	CR	Chiang Rai	CR4	Mae Sai
R5	North	CR	Chiang Rai	CR8	Mae Suai
R5	North	CR	Chiang Rai	CR6	Mueang Chiang Rai
R5	North	CR	Chiang Rai	CR3	Phan
R5	North	CR	Chiang Rai	CR10	Thoeng
R5	North	CR	Chiang Rai	CR9	Wiang Chai
R5	North	CR	Chiang Rai	CR7	Wiang Pa Pao
R5	North	LPA	Lampang	LP8	Chae Hom
R5	North	LPA	Lampang	LP7	Doi Khun Tan
R5	North	LPA	Lampang	LP1	Hang Chat
R5	North	LPA	Lampang	LP9	Ko Kha
R5	North	LPA	Lampang	LP2	Mae Tha
R5	North	LPA	Lampang	LP3	Mueang Lampang
R5	North	LPA	Lampang	LP5	Mueang Pan
R5	North	LPA	Lampang	LP4	Theon
R5	North	LPA	Lampang	LP6	Wang Nuea
R5	North	LP	Lamphun	L3	Ban Hong
R5	North	LP	Lamphun	L2	Ban Thi
R5	North	LP	Lamphun	L7	Li
R5	North	LP	Lamphun	L5	Mae Tha
R5	North	LP	Lamphun	L1	Mueang Lamphun
R5	North	LP	Lamphun	L6	Pa Sang
R5	North	LP	Lamphun	L8	Thung Hua Chang
R5	North	LP	Lamphun	L4	Wiang Nong Long
R5	North	MS	Mae Hong Son	MS3	Mae Sariang
R5	North	MS	Mae Hong Son	MS1	Mueang Mae Hong Son
R5	North	MS	Mae Hong Son	MS2	Pai
R5	North	NAA	Nan	NA2	Na Muen
R5	North	NAA	Nan	NA4	Phu Phiang
R5	North	NAA	Nan	NA5	Pua
R5	North	NAA	Nan	NA1	Thung Chang
R5	North	NAA	Nan	NA3	Wiang Sa
R5	North	PY	Phayao	PY5	Chiang Kham
R5	North	PY	Phayao	PY1	Chiang Muan
R5	North	PY	Phayao	PY4	Chun
R5	North	PY	Phayao	PY3	Dok Khamtai
R5	North	PY	Phayao	PY6	Mae Chai
R5	North	PY	Phayao	PY2	Mueang Phayao
R5	North	PR	Phrae	PR3	Den Chai
R5	North	PR	Phrae	PR5	Long
R5	North	PR	Phrae	PR1	Mueang Phrae
R5	North	PR	Phrae	PR4	Nong Muang Khai
R5	North	PR	Phrae	PR2	Rong Kwang
R6	Lower North	KP	Kamphaeng Phet	KP1	Klong Klung
R6	Lower North	NS	Nakhon Sawan	NS1	Phaisali
R6	Lower North	NS	Nakhon Sawan	NS2	Tak Fa
R6	Lower North	PL	Phitsanulok	PL1	Wang Thong
R6	Lower North	ST	Sukhothai	ST1	Ban Dan Lan Hoi
R6	Lower North	ST	Sukhothai	ST2	Khiri Mat
R6	Lower North	ST	Sukhothai	ST3	Sawankhalok
R6	Lower North	ST	Sukhothai	ST4	Si Nakhon
R6	Lower North	ST	Sukhothai	ST4	Si Satchanalai
R6	Lower North	ST	Sukhothai	ST5	Thung Saliam
R6	Lower North	TK	Tak	TK2	Mueang Tak
R6	Lower North	TK	Tak	TK1	Wang Chao
R6	Lower North	UT	Uttaradit	UT1	Phichai
R6	Lower North	UT	Uttaradit	UT2	Tron
R7	West	K	Kanchanaburi	K1	Mueang Kanchanaburi
R7	West	K	Kanchanaburi	K2	Sai Yok
R7	West	K	Kanchanaburi	K3	Tha Maka
R7	West	NP	Nakhon Pathom	NP2	Kamphaeng Saen
R7	West	NP	Nakhon Pathom	NP1	Mueang Nakhon Pathom
R7	West	NP	Nakhon Pathom	NP3	Nakhon Chai Si
R7	West	PB	Phetchaburi	PB2	Cha-am
R7	West	PB	Phetchaburi	PB1	Kaeng Krachan
R7	West	PK	Prachuap Khiri Khan	PK1	Bang Saphan Noi
R7	West	RB	Ratchaburi	RB1	Ban Pong
R7	West	RB	Ratchaburi	RB2	Banbueng
R7	West	SB	Suphan Buri	SB1	Doem Bang Nang Buat
