# Supplementary material for: Analysis of dairy cattle movements in the northern region of Thailand
Source: Front Vet Sci. 2022 Oct 4;9:961696. doi: 10.3389/fvets.2022.961696 (PMC9577029; doi:10.3389/fvets.2022.961696)
Supplement: Supplementary file 3 [file Table_3.csv]

d_dis	n_houses	region	pro	province	district	loc
L1	382	North	LP	Lamphun	Mueang Lamphun	Mueang Lamphun, Lamphun
C1	244	North	CM	Chiang Mai	Sankampang	Sankampang, Chiang Mai
CR8	101	North	CR	Chiang Rai	Mae Suai	Mae Suai, Chiang Rai
LP1	55	North	LPA	Lampang	Hang Chat	Hang Chat, Lampang
C9	44	North	CM	Chiang Mai	Mae On	Mae On, Chiang Mai
C8	35	North	CM	Chiang Mai	San Pa Tong	San Pa Tong, Chiang Mai
CR4	19	North	CR	Chiang Rai	Mae Sai	Mae Sai, Chiang Rai
L5	18	North	LP	Lamphun	Mae Tha	Mae Tha, Lamphun
CR3	16	North	CR	Chiang Rai	Phan	Phan, Chiang Rai
L2	14	North	LP	Lamphun	Ban Thi	Ban Thi, Lamphun
L3	13	North	LP	Lamphun	Ban Hong	Ban Hong, Lamphun
C10	12	North	CM	Chiang Mai	Mae Wang	Mae Wang, Chiang Mai
LP3	12	North	LPA	Lampang	Mueang Lampang	Mueang Lampang, Lampang
PR1	12	North	PR	Phrae	Mueang Phrae	Mueang Phrae, Phrae
C5	10	North	CM	Chiang Mai	San sai	San sai, Chiang Mai
C7	10	North	CM	Chiang Mai	Chai Prakan	Chai Prakan, Chiang Mai
C6	9	North	CM	Chiang Mai	Doi Lo	Doi Lo, Chiang Mai
CR5	9	North	CR	Chiang Rai	Mae Lao	Mae Lao, Chiang Rai
CR1	7	North	CR	Chiang Rai	Khun Tan	Khun Tan, Chiang Rai
L7	7	North	LP	Lamphun	Li	Li, Lamphun
PY2	7	North	PY	Phayao	Mueang Phayao	Mueang Phayao, Phayao
CR9	6	North	CR	Chiang Rai	Wiang Chai	Wiang Chai, Chiang Rai
L4	5	North	LP	Lamphun	Wiang Nong Long	Wiang Nong Long, Lamphun
PY1	5	North	PY	Phayao	Chiang Muan	Chiang Muan, Phayao
PY3	5	North	PY	Phayao	Dok Khamtai	Dok Khamtai, Phayao
C16	4	North	CM	Chiang Mai	Chiang Dao	Chiang Dao, Chiang Mai
C2	4	North	CM	Chiang Mai	Saraphi	Saraphi, Chiang Mai
C3	4	North	CM	Chiang Mai	Mueang Chiang Mai	Mueang Chiang Mai, Chiang Mai
C4	4	North	CM	Chiang Mai	Doi Saket	Doi Saket, Chiang Mai
CR10	4	North	CR	Chiang Rai	Thoeng	Thoeng, Chiang Rai
CR6	4	North	CR	Chiang Rai	Mueang Chiang Rai	Mueang Chiang Rai, Chiang Rai
K1	4	West	K	Kanchanaburi	Mueang Kanchanaburi	Mueang Kanchanaburi, Kanchanaburi
L6	4	North	LP	Lamphun	Pa Sang	Pa Sang, Lamphun
LP2	4	North	LPA	Lampang	Mae Tha	Mae Tha, Lampang
MS3	4	North	MS	Mae Hong Son	Mae Sariang	Mae Sariang, Mae Hong Son
NA4	4	North	NAA	Nan	Phu Phiang	Phu Phiang, Nan
PY6	4	North	PY	Phayao	Mae Chai	Mae Chai, Phayao
C14	3	North	CM	Chiang Mai	Doi Tao	Doi Tao, Chiang Mai
CR2	3	North	CR	Chiang Rai	Chiang Saen	Chiang Saen, Chiang Rai
C12	2	North	CM	Chiang Mai	Hang Dong	Hang Dong, Chiang Mai
C17	2	North	CM	Chiang Mai	Mae Taeng	Mae Taeng, Chiang Mai
CR7	2	North	CR	Chiang Rai	Wiang Pa Pao	Wiang Pa Pao, Chiang Rai
MS1	2	North	MS	Mae Hong Son	Mueang Mae Hong Son	Mueang Mae Hong Son, Mae Hong Son
MS2	2	North	MS	Mae Hong Son	Pai	Pai, Mae Hong Son
NA5	2	North	NAA	Nan	Pua	Pua, Nan
PY5	2	North	PY	Phayao	Chiang Kham	Chiang Kham, Phayao
ST4	2	Lower North	ST	Sukhothai	Si Nakhon	Si Nakhon, Sukhothai
ST4	2	Lower North	ST	Sukhothai	Si Satchanalai	Si Satchanalai, Sukhothai
C15	1	North	CM	Chiang Mai	Chom Thong	Chom Thong, Chiang Mai
KP1	1	Lower North	KP	Kamphaeng Phet	Klong Klung	Klong Klung, Kamphaeng Phet
L8	1	North	LP	Lamphun	Thung Hua Chang	Thung Hua Chang, Lamphun
LP4	1	North	LPA	Lampang	Theon	Theon, Lampang
LP5	1	North	LPA	Lampang	Mueang Pan	Mueang Pan, Lampang
LP6	1	North	LPA	Lampang	Wang Nuea	Wang Nuea, Lampang
LP8	1	North	LPA	Lampang	Chae Hom	Chae Hom, Lampang
LP9	1	North	LPA	Lampang	Ko Kha	Ko Kha, Lampang
NA2	1	North	NAA	Nan	Na Muen	Na Muen, Nan
NA3	1	North	NAA	Nan	Wiang Sa	Wiang Sa, Nan
PR4	1	North	PR	Phrae	Nong Muang Khai	Nong Muang Khai, Phrae
PR5	1	North	PR	Phrae	Long	Long, Phrae
PY4	1	North	PY	Phayao	Chun	Chun, Phayao
SN1	1	Upper Northeast	SN	Sakon Nakhon	Akat Amnuai	Akat Amnuai, Sakon Nakhon
SS1	1	Lower Northeast	SS	Si Sa Ket	Mueang Sisaket	Mueang Sisaket, Si Sa Ket
ST3	1	Lower North	ST	Sukhothai	Sawankhalok	Sawankhalok, Sukhothai
UB1	1	Lower Northeast	UB	Ubon Ratchathani	Warin Chamrap	Warin Chamrap, Ubon Ratchathani
